# Supplementary material for: Physiological and RNA-Seq Analyses on Exogenous Strigolactones Alleviating Drought by Improving Antioxidation and Photosynthesis in Wheat (Triticum aestivum L.)
Source: Antioxidants (Basel). 2023 Oct 20;12(10):1884. doi: 10.3390/antiox12101884 (PMC10604895; doi:10.3390/antiox12101884)
Supplement: Supplementary file 1 [file antioxidants-12-01884-s001.zip]

Archive with 1 entries (1 files):
- antioxidants-2658661-supplementary.pdf
